# Supplementary material for: Discovery of the genus Glyphicnemis Förster in the Oriental Region (Hymenoptera, Ichneumonidae, Cryptinae)
Source: Zookeys. 2017 Jun 7;(678):129–37. doi: 10.3897/zookeys.678.12397 (PMC5523366; doi:10.3897/zookeys.678.12397)
Supplement: XML Treatment for Glyphicnemis [file zookeys.678.12397-treatment1.xml]

<!DOCTYPE tp:taxon-treatment
  PUBLIC "-//TaxonX//DTD Taxonomic Treatment Publishing DTD v0 20100105//EN" "tax-treatment-NSO.dtd">
<tp:taxon-treatment xmlns:tp="http://www.plazi.org/taxpub"><tp:treatment-meta><kwd-group><label>Taxon classification</label><kwd><named-content xmlns:xlink="http://www.w3.org/1999/xlink" content-type="kingdom">Animalia</named-content></kwd><kwd><named-content xmlns:xlink="http://www.w3.org/1999/xlink" content-type="order">Hymenoptera</named-content></kwd><kwd><named-content xmlns:xlink="http://www.w3.org/1999/xlink" content-type="family">Ichneumonidae</named-content></kwd></kwd-group><mixed-citation publication-type="journal"><person-group><name><surname>Li</surname><given-names>Tao</given-names></name><name><surname>Sheng</surname><given-names>Mao-Ling</given-names></name><name><surname>Watanabe</surname><given-names>Kyohei</given-names></name><name><surname>Guo</surname><given-names>Zheng-Fu</given-names></name></person-group><article-title>Discovery of the genus <italic><tp:taxon-name><tp:taxon-name-part taxon-name-part-type="genus" reg="Glyphicnemis">Glyphicnemis</tp:taxon-name-part></tp:taxon-name></italic> Förster in the Oriental Region (<tp:taxon-name><tp:taxon-name-part taxon-name-part-type="order">Hymenoptera</tp:taxon-name-part></tp:taxon-name>, <tp:taxon-name><tp:taxon-name-part taxon-name-part-type="family">Ichneumonidae</tp:taxon-name-part></tp:taxon-name>, <tp:taxon-name><tp:taxon-name-part taxon-name-part-type="subfamily">Cryptinae</tp:taxon-name-part></tp:taxon-name>)</article-title><source>Zookeys</source><day>7</day><month>6</month><year>2017</year><volume>2017</volume><issue>678</issue><fpage>129</fpage><lpage>137</lpage><pub-id pub-id-type="doi">10.3897/zookeys.678.12397</pub-id></mixed-citation></tp:treatment-meta><tp:nomenclature><tp:taxon-name>
            <tp:taxon-name-part taxon-name-part-type="genus" reg="Glyphicnemis">Glyphicnemis</tp:taxon-name-part>
          </tp:taxon-name><tp:taxon-authority>Förster, 1869</tp:taxon-authority><tp:nomenclature-citation-list><tp:nomenclature-citation><tp:taxon-name>
                <tp:taxon-name-part taxon-name-part-type="genus" reg="Glyphicnemis">Glyphicnemis</tp:taxon-name-part>
              </tp:taxon-name><comment>Förster, 1869: 181, figs 2,3,6,9,10.</comment></tp:nomenclature-citation></tp:nomenclature-citation-list></tp:nomenclature><tp:treatment-sec sec-type="diagnosis" id="SECID0EJJAC"><title>Diagnosis.</title><p>Eye surface usually with sparse, short hairs (Fig. <xref ref-type="fig" rid="F1">3</xref>). Clypeus very wide, apical margin thick. Lower tooth of mandible much longer than upper tooth (Fig. <xref ref-type="fig" rid="F1">2</xref>). Upper end of epicnemial carina reaching to subalar prominence. Scutoscutellar groove with strong median longitudinal carina (Fig. <xref ref-type="fig" rid="F2">6</xref>). Outer side and apex of tibiae with strong spines (Figs <xref ref-type="fig" rid="F2">9</xref>, <xref ref-type="fig" rid="F3">10</xref>). Apical truncation of hind tibia very oblique (Fig. <xref ref-type="fig" rid="F2">9</xref>). Spurs of hind tibia inserted distinctly before apex (Fig. <xref ref-type="fig" rid="F3">10</xref>). Median dorsal carina of first tergite strong.</p></tp:treatment-sec><tp:treatment-sec sec-type="key" id="SECID0ELKAC"><title>Key to species of <italic><tp:taxon-name><tp:taxon-name-part taxon-name-part-type="genus" reg="Glyphicnemis">Glyphicnemis</tp:taxon-name-part></tp:taxon-name></italic> recorded from Asia (Oriental and Eastern Palaearctic Regions) (Female only)</title><table-wrap content-type="key" position="anchor" orientation="portrait"><table id="TID0EXEAC" rules="all"><tbody><tr><td rowspan="1" colspan="1">1</td><td rowspan="1" colspan="1">Propodeal spiracle small, semicircular, 1.3–1.5 × as long as wide. Costula connecting area superomedia approximately at its middle. Tergites 2 and 3 usually reddish brown.</td><td rowspan="1" colspan="1">
                    <bold><italic><tp:taxon-name><tp:taxon-name-part taxon-name-part-type="genus" reg="Glyphicnemis">G.</tp:taxon-name-part> <tp:taxon-name-part taxon-name-part-type="species" reg="atrata">atrata</tp:taxon-name-part></tp:taxon-name></italic> (Strobl)</bold>
                  </td></tr><tr><td rowspan="1" colspan="1">–</td><td rowspan="1" colspan="1">Propodeal spiracle large, elongate, 1.5–2.1 × as long as wide. Costula connecting area superomedia at its posterior portion (in <italic><tp:taxon-name><tp:taxon-name-part taxon-name-part-type="genus" reg="Glyphicnemis">G.</tp:taxon-name-part> <tp:taxon-name-part taxon-name-part-type="species" reg="profligator">profligator</tp:taxon-name-part></tp:taxon-name></italic> and <italic><tp:taxon-name><tp:taxon-name-part taxon-name-part-type="genus" reg="Glyphicnemis">G.</tp:taxon-name-part> <tp:taxon-name-part taxon-name-part-type="species" reg="vagabunda">vagabunda</tp:taxon-name-part></tp:taxon-name></italic> at midlength), or tergites 2 and 3 black</td><td rowspan="1" colspan="1">
                    <bold>2</bold>
                  </td></tr><tr><td rowspan="1" colspan="1">2</td><td rowspan="1" colspan="1">Flagellum red, apical portion brown-black, without white ring. Tergites (except base of first tergite which is black) and hind femur red-brown</td><td rowspan="1" colspan="1">
                    <bold><italic><tp:taxon-name><tp:taxon-name-part taxon-name-part-type="genus" reg="Glyphicnemis">G.</tp:taxon-name-part> <tp:taxon-name-part taxon-name-part-type="species" reg="vagabunda">vagabunda</tp:taxon-name-part></tp:taxon-name></italic> (Gravenhorst)</bold>
                  </td></tr><tr><td rowspan="1" colspan="1">–</td><td rowspan="1" colspan="1">Flagellum with white ring (Fig. <xref ref-type="fig" rid="F2">4</xref>), at least dorsal median portion white. Anterior and posterior extremities of tergites black or brownish black (except <italic><tp:taxon-name><tp:taxon-name-part taxon-name-part-type="genus" reg="Glyphicnemis">G.</tp:taxon-name-part> <tp:taxon-name-part taxon-name-part-type="species" reg="profligator">profligator</tp:taxon-name-part></tp:taxon-name></italic>). Hind femur black, brown-black, red-brown, or light colored</td><td rowspan="1" colspan="1">
                    <bold>3</bold>
                  </td></tr><tr><td rowspan="1" colspan="1">3</td><td rowspan="1" colspan="1">Hypostomal carina distinctly higher than genal carina. Area superomedia distinctly wider than its length</td><td rowspan="1" colspan="1">
                    <bold><italic><tp:taxon-name><tp:taxon-name-part taxon-name-part-type="genus" reg="Glyphicnemis">G.</tp:taxon-name-part> <tp:taxon-name-part taxon-name-part-type="species" reg="profligator">profligator</tp:taxon-name-part></tp:taxon-name></italic> (Fabricius)</bold>
                  </td></tr><tr><td rowspan="1" colspan="1">–</td><td rowspan="1" colspan="1">Hypostomal carina almost as high as genal carina. Area superomedia almost as wide as long</td><td rowspan="1" colspan="1">
                    <bold>4</bold>
                  </td></tr><tr><td rowspan="1" colspan="1">4</td><td rowspan="1" colspan="1">Tergites 2 and 3 smooth, shiny, without punctures, or almost impunctate; black or brownish black</td><td rowspan="1" colspan="1">
                    <bold>5</bold>
                  </td></tr><tr><td rowspan="1" colspan="1">–</td><td rowspan="1" colspan="1">Tergites 2 and 3 more or less granulate, with fine punctures; red or darkish red-brown</td><td rowspan="1" colspan="1">
                    <bold>6</bold>
                  </td></tr><tr><td rowspan="1" colspan="1">5</td><td rowspan="1" colspan="1">Apical margin of clypeus with dense long hairs (Fig. <xref ref-type="fig" rid="F4">12</xref>). Propodeal spiracle large, elliptic. Area superomedia smooth (Fig. <xref ref-type="fig" rid="F4">13</xref>). Tergites darkish red-black. Median portion of hind tibia yellow</td><td rowspan="1" colspan="1">
                    <bold><italic><tp:taxon-name><tp:taxon-name-part taxon-name-part-type="genus" reg="Glyphicnemis">G.</tp:taxon-name-part> <tp:taxon-name-part taxon-name-part-type="species" reg="watanabei">watanabei</tp:taxon-name-part></tp:taxon-name></italic> (Uchida)</bold>
                  </td></tr><tr><td rowspan="1" colspan="1">–</td><td rowspan="1" colspan="1">Apical margin of clypeus without exceptional long hairs (Fig. <xref ref-type="fig" rid="F1">2</xref>). Propodeal spiracle elongate, 2 × as long as wide (Figs <xref ref-type="fig" rid="F2">7</xref>, <xref ref-type="fig" rid="F2">8</xref>). Area superomedia (Fig. <xref ref-type="fig" rid="F3">11</xref>) with dense irregular transverse rugae. Second and subsequent tergites black (Fig. <xref ref-type="fig" rid="F1">1</xref>). Dorsal side of hind tibia darkish brown, ventral side yellow-brown (Figs <xref ref-type="fig" rid="F1">1</xref>, <xref ref-type="fig" rid="F2">9</xref>)</td><td rowspan="1" colspan="1">
                    <bold><italic><tp:taxon-name><tp:taxon-name-part taxon-name-part-type="genus" reg="Glyphicnemis">G.</tp:taxon-name-part> <tp:taxon-name-part taxon-name-part-type="species" reg="ganica">ganica</tp:taxon-name-part></tp:taxon-name></italic> Sheng &amp; Li, sp.n.</bold>
                  </td></tr><tr><td rowspan="1" colspan="1">6</td><td rowspan="1" colspan="1">Anterior portion of postpetiole with transverse rugae, posterior portion with longitudinal rugae. Lateral carinae of area superomedia very weak, costula connecting approximately at its posterior 0.25. Tergites 2 and 3 darkish red-brown</td><td rowspan="1" colspan="1">
                    <bold><italic><tp:taxon-name><tp:taxon-name-part taxon-name-part-type="genus" reg="Glyphicnemis">G.</tp:taxon-name-part> <tp:taxon-name-part taxon-name-part-type="species" reg="satoi">satoi</tp:taxon-name-part></tp:taxon-name></italic> (Uchida)</bold>
                  </td></tr><tr><td rowspan="1" colspan="1">–</td><td rowspan="1" colspan="1">Median portion of postpetiole smooth, almost unpunctate, lateral portion with sparse fine punctures. Lateral carinae of area superomedia strong, costula connecting almost at its middle. Tergites 2 and 3 red</td><td rowspan="1" colspan="1">
                    <bold><italic><tp:taxon-name><tp:taxon-name-part taxon-name-part-type="genus" reg="Glyphicnemis">G.</tp:taxon-name-part> <tp:taxon-name-part taxon-name-part-type="species" reg="osakensis">osakensis</tp:taxon-name-part></tp:taxon-name></italic> (Uchida)</bold>
                  </td></tr><!--PageBreak--></tbody></table></table-wrap></tp:treatment-sec><tp:treatment-sec><!--Section generated to contain objects referenced in tp:taxon-treatment.--><fig id="F1" position="float" orientation="portrait"><label>Figures 1–3.</label><caption><p>
                <italic><tp:taxon-name><tp:taxon-name-part taxon-name-part-type="genus" reg="Glyphicnemis">Glyphicnemis</tp:taxon-name-part> <tp:taxon-name-part taxon-name-part-type="species" reg="ganica">ganica</tp:taxon-name-part></tp:taxon-name></italic> sp. n. Holotype. Female. <bold>1</bold> Habitus, lateral view <bold>2</bold> Clypeus and mandibles <bold>3</bold> Head, dorsal view.</p></caption><graphic xmlns:xlink="http://www.w3.org/1999/xlink" xlink:href="zookeys-678-129-g001.jpg" position="float" orientation="portrait" xlink:type="simple" id="oo_139283.jpg"/></fig><fig id="F2" position="float" orientation="portrait"><label>Figures 4–9.</label><caption><p>
                <italic><tp:taxon-name><tp:taxon-name-part taxon-name-part-type="genus" reg="Glyphicnemis">Glyphicnemis</tp:taxon-name-part> <tp:taxon-name-part taxon-name-part-type="species" reg="ganica">ganica</tp:taxon-name-part></tp:taxon-name></italic> sp. n. Holotype. Female. <bold>4</bold> Antenna <bold>5</bold> Pronotum, lateral view <bold>6</bold> Mesoscutum and scutellum <bold>7</bold> Mesosoma, lateral view <bold>8</bold> Metapleuron <bold>9</bold> Hind leg.</p></caption><graphic xmlns:xlink="http://www.w3.org/1999/xlink" xlink:href="zookeys-678-129-g002.jpg" position="float" orientation="portrait" xlink:type="simple" id="oo_139284.jpg"/></fig><fig id="F3" position="float" orientation="portrait"><label>Figures 10–11.</label><caption><p>
                <italic><tp:taxon-name><tp:taxon-name-part taxon-name-part-type="genus" reg="Glyphicnemis">Glyphicnemis</tp:taxon-name-part> <tp:taxon-name-part taxon-name-part-type="species" reg="ganica">ganica</tp:taxon-name-part></tp:taxon-name></italic> sp. n. Holotype. Female. <bold>10</bold> Apical portion of hind tibia <bold>11</bold> Propodeum.</p></caption><graphic xmlns:xlink="http://www.w3.org/1999/xlink" xlink:href="zookeys-678-129-g003.jpg" position="float" orientation="portrait" xlink:type="simple" id="oo_139285.jpg"/></fig><fig id="F4" position="float" orientation="portrait"><label>Figures 12–13.</label><caption><p>
                <italic><tp:taxon-name><tp:taxon-name-part taxon-name-part-type="genus" reg="Glyphicnemis">Glyphicnemis</tp:taxon-name-part> <tp:taxon-name-part taxon-name-part-type="species" reg="watanabei">watanabei</tp:taxon-name-part></tp:taxon-name></italic> (Uchida, 1930). Holotype. Female. <bold>12</bold> Head, anterior view <bold>13</bold> Propodeum.</p></caption><graphic xmlns:xlink="http://www.w3.org/1999/xlink" xlink:href="zookeys-678-129-g004.jpg" position="float" orientation="portrait" xlink:type="simple" id="oo_139286.jpg"/></fig></tp:treatment-sec></tp:taxon-treatment>
