# Supplementary material for: Discovery of the genus Glyphicnemis Förster in the Oriental Region (Hymenoptera, Ichneumonidae, Cryptinae)
Source: Zookeys. 2017 Jun 7;(678):129–37. doi: 10.3897/zookeys.678.12397 (PMC5523366; doi:10.3897/zookeys.678.12397)
Supplement: XML Treatment for Glyphicnemis ganica [file zookeys.678.12397-treatment2.xml]

<!DOCTYPE tp:taxon-treatment
  PUBLIC "-//TaxonX//DTD Taxonomic Treatment Publishing DTD v0 20100105//EN" "tax-treatment-NSO.dtd">
<tp:taxon-treatment xmlns:tp="http://www.plazi.org/taxpub"><tp:treatment-meta><kwd-group><label>Taxon classification</label><kwd><named-content xmlns:xlink="http://www.w3.org/1999/xlink" content-type="kingdom">Animalia</named-content></kwd><kwd><named-content xmlns:xlink="http://www.w3.org/1999/xlink" content-type="order">Hymenoptera</named-content></kwd><kwd><named-content xmlns:xlink="http://www.w3.org/1999/xlink" content-type="family">Ichneumonidae</named-content></kwd></kwd-group><mixed-citation publication-type="journal"><person-group><name><surname>Li</surname><given-names>Tao</given-names></name><name><surname>Sheng</surname><given-names>Mao-Ling</given-names></name><name><surname>Watanabe</surname><given-names>Kyohei</given-names></name><name><surname>Guo</surname><given-names>Zheng-Fu</given-names></name></person-group><article-title>Discovery of the genus <italic><tp:taxon-name><tp:taxon-name-part taxon-name-part-type="genus" reg="Glyphicnemis">Glyphicnemis</tp:taxon-name-part></tp:taxon-name></italic> Förster in the Oriental Region (<tp:taxon-name><tp:taxon-name-part taxon-name-part-type="order">Hymenoptera</tp:taxon-name-part></tp:taxon-name>, <tp:taxon-name><tp:taxon-name-part taxon-name-part-type="family">Ichneumonidae</tp:taxon-name-part></tp:taxon-name>, <tp:taxon-name><tp:taxon-name-part taxon-name-part-type="subfamily">Cryptinae</tp:taxon-name-part></tp:taxon-name>)</article-title><source>Zookeys</source><day>7</day><month>6</month><year>2017</year><volume>2017</volume><issue>678</issue><fpage>129</fpage><lpage>137</lpage><pub-id pub-id-type="doi">10.3897/zookeys.678.12397</pub-id></mixed-citation></tp:treatment-meta><tp:nomenclature><tp:taxon-name>
            <tp:taxon-name-part taxon-name-part-type="genus" reg="Glyphicnemis">Glyphicnemis</tp:taxon-name-part>
            <tp:taxon-name-part taxon-name-part-type="species" reg="ganica">ganica</tp:taxon-name-part>
            <object-id xmlns:xlink="http://www.w3.org/1999/xlink" content-type="zoobank" xlink:type="simple">http://zoobank.org/EEA5AC71-4536-40C1-961B-8D00C25F0124</object-id>
          </tp:taxon-name><tp:taxon-authority>Sheng &amp; Li</tp:taxon-authority><tp:taxon-status xmlns:xlink="http://www.w3.org/1999/xlink" xlink:type="simple">sp. n.</tp:taxon-status><xref ref-type="fig" rid="F1">Figs 1–3</xref><xref ref-type="fig" rid="F2">, 4–9</xref><xref ref-type="fig" rid="F3">, 10–11</xref></tp:nomenclature><tp:treatment-sec sec-type="type material" id="SECID0ETGAE"><title>Type material.</title><p>Holotype, female, Hongyangu, Wugongshan Natural Reserve, 530m, 24 May 2016, collected with <abbrev xmlns:xlink="http://www.w3.org/1999/xlink" xlink:title="interception trap" id="ABBRID0EZGAE" xlink:type="simple">IT</abbrev> by Yu Yao (<abbrev xmlns:xlink="http://www.w3.org/1999/xlink" content-type="institution" xlink:title="Insect Museum, General Station of Forest Pest Management" id="ABBRID0E4GAE" xlink:type="simple">GSFPM</abbrev>).</p></tp:treatment-sec><tp:treatment-sec sec-type="diagnosis" id="SECID0ECHAE"><title>Diagnosis.</title><p>Subapical portion of clypeus strongly convex, forming a transverse ridge, apical margin without exceptional long hairs (Fig. <xref ref-type="fig" rid="F1">2</xref>). Area superomedia with dense, irregular transverse rugae (Fig. <xref ref-type="fig" rid="F3">11</xref>). Propodeal spiracle large, elongate, approximately 2 × as long as wide (Figs <xref ref-type="fig" rid="F2">7</xref>, <xref ref-type="fig" rid="F2">8</xref>). Second and subsequent tergites black (Fig. <xref ref-type="fig" rid="F1">1</xref>). Dorsal side of hind tibia darkish brown, ventral side yellow-brown (Fig. <xref ref-type="fig" rid="F2">9</xref>). First tergite dark brown, posterior portion of postpetiole red-brown. Second and subsequent tergites black.</p><fig id="F1" position="float" orientation="portrait"><label>Figures 1–3.</label><caption><p>
                <italic><tp:taxon-name><tp:taxon-name-part taxon-name-part-type="genus" reg="Glyphicnemis">Glyphicnemis</tp:taxon-name-part> <tp:taxon-name-part taxon-name-part-type="species" reg="ganica">ganica</tp:taxon-name-part></tp:taxon-name></italic> sp. n. Holotype. Female. <bold>1</bold> Habitus, lateral view <bold>2</bold> Clypeus and mandibles <bold>3</bold> Head, dorsal view.</p></caption><graphic xmlns:xlink="http://www.w3.org/1999/xlink" xlink:href="zookeys-678-129-g001.jpg" position="float" orientation="portrait" xlink:type="simple" id="oo_139283.jpg"/></fig></tp:treatment-sec><tp:treatment-sec sec-type="description" id="SECID0E5IAE"><title>Description.</title><p>
            <bold>Female</bold>. Body length approximately 8.5 mm. Forewing length approximately 6.0 mm. Ovipositor sheath length 1.2 mm. Head, mesosoma, and apical portion of metasoma with dense short yellowish brown hairs.</p><p>
            <italic>Head</italic>. With dense large punctures. Face 2.8 × as wide as long, strongly convex. Clypeus 4.0 × as wide as long (Fig. <xref ref-type="fig" rid="F1">2</xref>); basal portion with transverse rugae; subapical portion strongly convex, forming a transverse ridge. Basal portion of mandibles with longitudinal rugae and fine punctures; lower tooth 3.7 × as long as upper tooth. Eye particularly small, with sparse short hairs. Malar space 0.4 × as long as basal width of mandible. Gena in lateral view 1.4 × as long as width of eye, with punctures larger than those of face. Vertex (Fig. <xref ref-type="fig" rid="F1">3</xref>) with dense uneven puctures. Postocellar line 1.2 × as long as ocular-ocellar line. Antenna (Fig. <xref ref-type="fig" rid="F2">4</xref>) short, with 19 flagellomeres. Second flagellomere 1.25 × as long as maximum width. Ratio of length from first to fifth flagellomeres: 1.4:1.0:0.9:0.8:0.7. Occipital carina complete.</p><p>
            <italic>Mesosoma</italic>. Anterior portion of pronotum laterally (Fig. <xref ref-type="fig" rid="F2">5</xref>) with dense irregular rugae and punctures; lateral concavity with uneven transverse rugae; upper posterior portion with large punctures. Epomia distinct. Mesoscutum (Fig. <xref ref-type="fig" rid="F2">6</xref>) shiny, with irregular punctures, postero-median portion with longitudinal rugae. Scutellum (Fig. <xref ref-type="fig" rid="F2">6</xref>) slightly convex, smooth, shiny, with sparse punctures. Upper portion of mesopleuron (Fig. <xref ref-type="fig" rid="F2">7</xref>) with dense, irregular punctures, lower portion with transverse rugae and irregular, indistinct punctures; lower posterior portion with oblique rugae. Speculum small, smooth, shiny. Metapleuron (Fig. <xref ref-type="fig" rid="F2">8</xref>) with strong, irregular reticulate rugae. Wings gray, hyaline. Fore wing with vein 1<italic>cu</italic>-<italic>a</italic> distinctly distal of 1-<italic>M.</italic> Areolet pentagonal. Distance from vein 2<italic>rs</italic>-<italic>m</italic> to 2<italic>m</italic>-<italic>cu</italic> slightly longer than distance from 2<italic>m</italic>-<italic>cu</italic> to 3<italic>rs</italic>-<italic>m.</italic> Vein 2-<italic>Cu</italic> approximately 2 × as long as 2<italic>cu</italic>-<italic>a.</italic> Hind wing vein 1-<italic>cu</italic> about 3 × as long as <italic>cu</italic>-<italic>a</italic>; 1-<italic>cu</italic> strongly inclivous. Hind leg (Figs <xref ref-type="fig" rid="F2">9</xref>, <xref ref-type="fig" rid="F3">10</xref>) exceptionally stout. Hind femur 2.5 × as long as its maximum width. Ratio of length of one to fifth hind tarsomeres 2.0:1.0:0.7:0.4:1.0. Propodeum (Fig. <xref ref-type="fig" rid="F3">11</xref>) with complete carinae. Area basalis shiny, with sparse fine punctures, strongly convergent posteriorly. Area superomedia hexagonal, with strong irregular transverse rugae, costula connecting approximately at its posterior 0.3. Area petiolaris strongly slant, with irregular transverse rugae. Area <!--PageBreak-->externa shiny, with distinct, uneven punctures. Area dentipara and area lateralis with irregular reticulate rugae. Propodeal spiracle (Fig. <xref ref-type="fig" rid="F2">8</xref>) elongate, approximately twice as long as wide.</p><fig id="F2" position="float" orientation="portrait"><label>Figures 4–9.</label><caption><p>
                <italic><tp:taxon-name><tp:taxon-name-part taxon-name-part-type="genus" reg="Glyphicnemis">Glyphicnemis</tp:taxon-name-part> <tp:taxon-name-part taxon-name-part-type="species" reg="ganica">ganica</tp:taxon-name-part></tp:taxon-name></italic> sp. n. Holotype. Female. <bold>4</bold> Antenna <bold>5</bold> Pronotum, lateral view <bold>6</bold> Mesoscutum and scutellum <bold>7</bold> Mesosoma, lateral view <bold>8</bold> Metapleuron <bold>9</bold> Hind leg.</p></caption><graphic xmlns:xlink="http://www.w3.org/1999/xlink" xlink:href="zookeys-678-129-g002.jpg" position="float" orientation="portrait" xlink:type="simple" id="oo_139284.jpg"/></fig><!--PageBreak--><!--PageBreak--><p>
            <italic>Metasoma</italic>. Tergites smooth, shiny. First tergite 1.7 × as long as posterior width, median dorsal carinae reaching about 0.6 of first tergite; posterolateral parts with sparse fine punctures. Dorsolateral and ventrolateral carinae complete. Spiracle circular, small, located at posterior 0.3 of first tergite. Second tergite 0.56 × as long as its posterior width, with a few indistinct fine punctures. Third tergite 0.7 × as long as its posterior width, 0.8 × as long as its posterior width. Fourth and subsequent tergites with short brown pubescence. Ovipositor sheath 0.9 × as long as hind tibia.</p><p>
            <italic>Coloration</italic> (Fig. <xref ref-type="fig" rid="F1">1</xref>). Black, except for the following. Clypeus, mandibles except teeth, reddish brown. Maxillary and labial palpi fawn. Ventral side of scape and pedicel reddish brown. Ventral side of flagellum slightly brownish. Flagellomeres 5 to 9 white, ventral side narrowly slightly blackish. Dorsal sides of legs red-brown, ventral sides yellow-brown; apical portion of hind tibia and tarsi more or less brownish black. Tegulae and posterior portion of postpetiole red-brown. First tergite dark brown. Pterostigma and veins brownish black.</p></tp:treatment-sec><tp:treatment-sec sec-type="remarks" id="SECID0EWNAE"><title>Remarks.</title><p>This new species is similar to <italic><tp:taxon-name><tp:taxon-name-part taxon-name-part-type="genus" reg="Glyphicnemis">G.</tp:taxon-name-part> <tp:taxon-name-part taxon-name-part-type="species" reg="watanabei">watanabei</tp:taxon-name-part></tp:taxon-name></italic> (Uchida, 1930) but can be distinguished from the latter by the following combination of characters: apical margin of clypeus without unusual long hairs (vs. with dense, long hairs; see Fig. <xref ref-type="fig" rid="F4">12</xref>). Area superomedia with strong irregular transverse rugae, costula connecting at its posterior 0.3 (vs. smooth, shiny, without rugae, costula connecting slightly beyond its middle; see Fig. <xref ref-type="fig" rid="F4">13</xref>). Ovipositor sheath 0.9 × as long as hind tibia (vs. 0.75). Clypeus entirely reddish brown (vs. basally black, apically brown). First tergite dark brown (vs. black). All coxae and hind femur yellow brown (vs. black). It can also be distinguished from the known species of the Oriental and Eastern Palaearctic Regions by the preceding key.</p><fig id="F3" position="float" orientation="portrait"><label>Figures 10–11.</label><caption><p>
                <italic><tp:taxon-name><tp:taxon-name-part taxon-name-part-type="genus" reg="Glyphicnemis">Glyphicnemis</tp:taxon-name-part> <tp:taxon-name-part taxon-name-part-type="species" reg="ganica">ganica</tp:taxon-name-part></tp:taxon-name></italic> sp. n. Holotype. Female. <bold>10</bold> Apical portion of hind tibia <bold>11</bold> Propodeum.</p></caption><graphic xmlns:xlink="http://www.w3.org/1999/xlink" xlink:href="zookeys-678-129-g003.jpg" position="float" orientation="portrait" xlink:type="simple" id="oo_139285.jpg"/></fig><fig id="F4" position="float" orientation="portrait"><label>Figures 12–13.</label><caption><p>
                <italic><tp:taxon-name><tp:taxon-name-part taxon-name-part-type="genus" reg="Glyphicnemis">Glyphicnemis</tp:taxon-name-part> <tp:taxon-name-part taxon-name-part-type="species" reg="watanabei">watanabei</tp:taxon-name-part></tp:taxon-name></italic> (Uchida, 1930). Holotype. Female. <bold>12</bold> Head, anterior view <bold>13</bold> Propodeum.</p></caption><graphic xmlns:xlink="http://www.w3.org/1999/xlink" xlink:href="zookeys-678-129-g004.jpg" position="float" orientation="portrait" xlink:type="simple" id="oo_139286.jpg"/></fig></tp:treatment-sec><tp:treatment-sec sec-type="etymology" id="SECID0EHQAE"><title>Etymology.</title><p>The specific name is derived from the type locality.</p></tp:treatment-sec></tp:taxon-treatment>
